# Supplementary material for: Creating a Superior Wx Allele with Temperature-Responsive Amylose Regulation and a Novel Transcriptional Pattern in Rice via CRISPR/Cas9-Mediated Promoter Editing
Source: Foods. 2025 Apr 11;14(8):1330. doi: 10.3390/foods14081330 (PMC12026567; doi:10.3390/foods14081330)
Supplement: Supplementary file 1 [file foods-14-01330-s001.zip]

Archive with 1 entries (1 files):
- foods-3551439-supplementary.pdf
